# Supplementary material for: Multifunctional Biological Performance of Electrospun PCL Scaffolds Formulated with Silver Sulfide Nanoparticles
Source: Polymers (Basel). 2025 Jan 17;17(2):230. doi: 10.3390/polym17020230 (PMC11768394; doi:10.3390/polym17020230)
Supplement: Supplementary file 1 [file polymers-17-00230-s001.zip]

Archive with 1 entries (1 files):
- polymers-3363778-supplementary.pdf
